# Supplementary material for: High-frequency PCR-testing as a powerful approach for SARS-CoV-2 surveillance in the field of critical infrastructure: A longitudinal, retrospective study in a German tertiary care hospital
Source: PLoS One. 2025 Feb 6;20(2):e0317009. doi: 10.1371/journal.pone.0317009 (PMC11801583; doi:10.1371/journal.pone.0317009)
Supplement: S1 Table — (XLSX) [file pone.0317009.s001.xlsx]

## Sheet: Tabelle1
Month/year	Individuals tested [n]	Testing quantity [n]
11/2020	1612	3829
12/2020	1873	5960
01/2021	1881	5667
02/2021	1695	4675
03/2021	1799	5455
04/2021	1911	5678
05/2021	1714	4378
06/2021	1397	3293
07/2021	1507	3438
08/2021	1640	3736
09/2021	1814	4525
10/2021	1878	5493
11/2021	2195	7420
12/2021	2415	10068
01/2022	2456	15395
02/2022	2485	16296
03/2022	2504	17940
04/2022	2411	14228
05/2022	2398	14537
06/2022	2405	13253
07/2022	2370	13111
08/2022	2450	14555
09/2022	2421	13627
10/2022	2452	16689
11/2022	2459	17479
12/2022	2442	15370
01/2023	2380	14094
02/2023	2339	11297
