# Supplementary material for: High-frequency PCR-testing as a powerful approach for SARS-CoV-2 surveillance in the field of critical infrastructure: A longitudinal, retrospective study in a German tertiary care hospital
Source: PLoS One. 2025 Feb 6;20(2):e0317009. doi: 10.1371/journal.pone.0317009 (PMC11801583; doi:10.1371/journal.pone.0317009)
Supplement: S2 Table — (XLSX) [file pone.0317009.s002.xlsx]

## Sheet: Tabelle1
Month/year	Incidence-HDZ [%]	Incidence-Minden-Lübbecke [%]
11/2020	0.620347	0.775454
12/2020	1.49493	0.994618
01/2021	0.691122	0.704017
02/2021	0.235988	0.238742
03/2021	0.722624	0.542392
04/2021	0.261643	0.63172
05/2021	0.116686	0.336746
06/2021	0	0.0292403
07/2021	0.132714	0.0584807
08/2021	0.243902	0.35956
09/2021	0.716648	0.558137
10/2021	0.638978	0.666101
11/2021	0.865604	1.293
12/2021	0.703934	1.2824
01/2022	3.62378	2.88825
02/2022	7.7666	7.09175
03/2022	10.5431	9.40667
04/2022	6.63625	5.81333
05/2022	5.00417	1.93238
06/2022	5.57173	2.51714
07/2022	6.87764	3.48952
08/2022	5.10204	2.66571
09/2022	4.58488	1.75714
10/2022	7.83034	3.65048
11/2022	3.00935	1.84857
12/2022	7.20721	2.35841
01/2023	2.94118	0.681069
02/2023	4.4891	0.72949
