# Supplementary material for: High-frequency PCR-testing as a powerful approach for SARS-CoV-2 surveillance in the field of critical infrastructure: A longitudinal, retrospective study in a German tertiary care hospital
Source: PLoS One. 2025 Feb 6;20(2):e0317009. doi: 10.1371/journal.pone.0317009 (PMC11801583; doi:10.1371/journal.pone.0317009)
Supplement: S3 Table — (XLSX) [file pone.0317009.s003.xlsx]

## Sheet: Tabelle1
Month/year	1st reinfection per tested [%]	2nd reinfection per tested [%]	3rd reinfection per tested [%]		1st reinfection per total employees [%]
12/2021	5.88235	0	0		0.0414079
01/2022	4.49438	0	0		0.162866
02/2022	3.10881	0	0		0.241449
03/2022	1.89394	0	0		0.199681
04/2022	4.375	0	0		0.290336
05/2022	4.16667	0	0		0.208507
06/2022	14.9254	0	0		0.831601
07/2022	13.4969	0.613497	0		0.92827
08/2022	15.2	0.8	0		0.77551
09/2022	14.4144	0	0		0.660884
10/2022	20.8333	1.04167	0		1.63132
11/2022	24.3243	0	1.35135		0.732005
12/2022	30.6818	1.70455	0		2.2113
01/2023	28.5714	0	0		0.840336
02/2023	45.7143	2.85714	0		2.05216
