# Supplementary material for: High-frequency PCR-testing as a powerful approach for SARS-CoV-2 surveillance in the field of critical infrastructure: A longitudinal, retrospective study in a German tertiary care hospital
Source: PLoS One. 2025 Feb 6;20(2):e0317009. doi: 10.1371/journal.pone.0317009 (PMC11801583; doi:10.1371/journal.pone.0317009)
Supplement: S4 Table — (XLSX) [file pone.0317009.s004.xlsx]

## Sheet: Tabelle1
Days	Ct-value
0	22.0983
5	26.9096
6	28.614
7	29.5698
8	29.4929
9	30.7283
10	32.3259
11	32.7577
12	33.2256
13	33.5696
14	34.5226
21	35.4826
