# Supplementary material for: High-frequency PCR-testing as a powerful approach for SARS-CoV-2 surveillance in the field of critical infrastructure: A longitudinal, retrospective study in a German tertiary care hospital
Source: PLoS One. 2025 Feb 6;20(2):e0317009. doi: 10.1371/journal.pone.0317009 (PMC11801583; doi:10.1371/journal.pone.0317009)
Supplement: S5 Table — (XLSX) [file pone.0317009.s005.xlsx]

## Sheet: Tabelle1
	Ct-value
Days	17-33	34-48	49-70
0	22.2394	22.2245	21.8802
5	27.4429	27.3667	25.7812
6	28.7385	28.4917	28.6056
7	29.6088	30.44	29.1297
8	29.2	29.16	29.5969
9	32.0969	30.4667	29.7
10	33.0923	32.83	31.4286
11	33.5812	32.8267	32.6065
12	33.4118	33.1333	33.0882
13	34.51	33.3333	33.2556
14	35.4217	34.4867	33.6833
