# Supplementary material for: High-frequency PCR-testing as a powerful approach for SARS-CoV-2 surveillance in the field of critical infrastructure: A longitudinal, retrospective study in a German tertiary care hospital
Source: PLoS One. 2025 Feb 6;20(2):e0317009. doi: 10.1371/journal.pone.0317009 (PMC11801583; doi:10.1371/journal.pone.0317009)
Supplement: S6 Table — (XLSX) [file pone.0317009.s006.xlsx]

## Sheet: Tabelle1
	Ct-values
Days	Female	Male
0	22.2197	21.84
5	26.5867	27.35
6	29.6524	26.9937
7	29.2923	30.0098
8	29.67	29.2324
9	30.842	30.4667
10	32.4797	32.0018
11	32.7396	32.7957
12	33.7724	32.0929
13	33.6812	33.3143
14	34.907	33.6526
21	35.1667	35.8273
